# Supplementary material for: CARP-1 Functional Mimetics: A Novel Class of Small Molecule Inhibitors of Medulloblastoma Cell Growth
Source: PLoS One. 2013 Jun 24;8(6):e66733. doi: 10.1371/journal.pone.0066733 (PMC3691183; doi:10.1371/journal.pone.0066733)
Supplement: Table S1 — List of CFM-4-regulated genes in Daoy MB cells. (XLSX) [file pone.0066733.s004.xlsx]

## Sheet: Table S1-2
ID	logFC	AveExpr	t	P.Value	adj.P.Val	B	FoldChange	Direction	SYMBOL	Name	ENTREZ
ILMN_1721354	-3.91275	8.52695	-41.1657	1.01e-12	2.34e-08	9.80869	15.061	DOWNinDaoyTreated	KRT6B	keratin 6B	3854
ILMN_2160210	-3.41188	10.0349	-31.096	1.75e-11	2.03e-07	9.42248	10.6433	DOWNinDaoyTreated	EPCAM	epithelial cell adhesion molecule	4072
ILMN_1800091	-3.11061	8.57434	-26.3237	9.48e-11	7.34e-07	9.09162	8.63747	DOWNinDaoyTreated	RARRES1	retinoic acid receptor responder (tazarotene induced) 1	5918
ILMN_1743620	-2.59181	8.31415	-22.919	3.84e-10	2.23e-06	8.74386	6.02853	DOWNinDaoyTreated	RARRES1	retinoic acid receptor responder (tazarotene induced) 1	5918
ILMN_3249032	-2.59053	9.65544	-20.2328	1.34e-09	6.23e-06	8.36611	6.02321	DOWNinDaoyTreated	EPCAM	epithelial cell adhesion molecule	4072
ILMN_1800739	-2.28349	8.35777	-19.526	1.92e-09	7.41e-06	8.24624	4.86853	DOWNinDaoyTreated	SPINT2	serine peptidase inhibitor, Kunitz type, 2	10653
ILMN_1801442	-1.44486	8.0433	-19.1148	2.37e-09	7.86e-06	8.17183	2.72237	DOWNinDaoyTreated	KRT81	keratin 81	3887
ILMN_1739001	-3.70837	9.48703	-15.547	1.85e-08	5.36e-05	7.34207	13.0717	DOWNinDaoyTreated	TACSTD2	tumor-associated calcium signal transducer 2	4070
ILMN_1750974	-2.34518	8.20225	-13.9971	5.18e-08	0.000133661	6.84433	5.08125	DOWNinDaoyTreated	S100A9	S100 calcium binding protein A9	6280
ILMN_1690295	-2.72871	9.35068	-12.6642	1.37e-07	0.000318667	6.32333	6.62861	DOWNinDaoyTreated	RPS29	ribosomal protein S29	6235
ILMN_1801216	-1.58962	9.72169	-12.0917	2.15e-07	0.000452917	6.0677	3.00971	DOWNinDaoyTreated	S100P	S100 calcium binding protein P	6286
ILMN_1791826	-1.19086	7.69271	-11.559	3.31e-07	0.000640055	5.8102	2.28288	DOWNinDaoyTreated	RAB25	RAB25, member RAS oncogene family	57111
ILMN_1807439	-1.45565	9.06068	-10.937	5.61e-07	0.00100161	5.48316	2.74281	DOWNinDaoyTreated	ALDH1A3	aldehyde dehydrogenase 1 family, member A3	220
ILMN_2412336	-2.98549	11.8748	-10.7914	6.37e-07	0.00105631	5.40219	7.91995	DOWNinDaoyTreated	AKR1C2	aldo-keto reductase family 1, member C2 (dihydrodiol dehydrogenase 2; bile acid binding protein; 3-alpha hydroxysteroid dehydrogenase, type III)	1646
ILMN_1812073	-1.59188	8.22564	-10.3844	9.16e-07	0.00141846	5.16627	3.01443	DOWNinDaoyTreated	ATP6V1B1	ATPase, H+ transporting, lysosomal 56/58kDa, V1 subunit B1	525
ILMN_2353054	-1.00413	7.72703	-9.85728	1.49e-06	0.00216913	4.83868	2.00573	DOWNinDaoyTreated	KLK5	kallikrein-related peptidase 5	25818
ILMN_1753342	-2.12822	11.6826	-9.30536	2.55e-06	0.00339551	4.46659	4.37179	DOWNinDaoyTreated	SAT1	spermidine/spermine N1-acetyltransferase 1	6303
ILMN_1756992	-1.79245	9.1944	-9.27536	2.63e-06	0.00339551	4.44547	3.46404	DOWNinDaoyTreated	MUC1	mucin 1, cell surface associated	4582
ILMN_1785404	-1.5191	7.96987	-9.16835	2.93e-06	0.00358077	4.3693	2.86612	DOWNinDaoyTreated	FGFBP1	fibroblast growth factor binding protein 1	9982
ILMN_1797154	-1.0556	8.05137	-9.05831	3.27e-06	0.00380211	4.28968	2.07858	DOWNinDaoyTreated	AZGP1	alpha-2-glycoprotein 1, zinc-binding	563
ILMN_1730777	-3.83394	10.5807	-8.91707	3.78e-06	0.0041836	4.1855	14.2604	DOWNinDaoyTreated	KRT19	keratin 19	3880
ILMN_1786720	-1.59924	8.30617	-8.76639	4.42e-06	0.00466796	4.07186	3.02983	DOWNinDaoyTreated	PROM1	prominin 1	8842
ILMN_2143685	-1.10749	7.90009	-8.70533	4.71e-06	0.00475938	4.02505	2.1547	DOWNinDaoyTreated	CLDN7	claudin 7	1366
ILMN_2192072	-1.92172	8.1746	-7.82568	1.23e-05	0.0119174	3.29986	3.78875	DOWNinDaoyTreated	MMP7	matrix metallopeptidase 7 (matrilysin, uterine)	4316
ILMN_1801632	-1.14738	7.65134	-7.52985	1.73e-05	0.0160923	3.03314	2.21512	DOWNinDaoyTreated	KRT5	keratin 5	3852
ILMN_1692223	-2.12092	8.60764	-7.4698	1.86e-05	0.0166025	2.97751	4.34972	DOWNinDaoyTreated	LCN2	lipocalin 2	3934
ILMN_1668039	0.784286	7.30489	7.31221	2.24e-05	0.0192712	2.82905	1.72224	UPinDaoyTreated	GYPC	glycophorin C (Gerbich blood group)	2995
ILMN_2114720	-0.825044	8.43723	-7.27353	2.35e-05	0.019389	2.79207	1.77159	DOWNinDaoyTreated	SLPI	secretory leukocyte peptidase inhibitor	6590
ILMN_2139970	-1.53668	9.44123	-7.24748	2.42e-05	0.019389	2.76704	2.90125	DOWNinDaoyTreated	ALDH1A3	aldehyde dehydrogenase 1 family, member A3	220
ILMN_2337923	-1.02089	8.55744	-7.06359	3.03e-05	0.023425	2.58747	2.02917	DOWNinDaoyTreated	TPD52L1	tumor protein D52-like 1	7164
ILMN_2096784	-0.907291	7.60827	-6.86413	3.87e-05	0.0282512	2.38693	1.87552	DOWNinDaoyTreated	TFAP2C	transcription factor AP-2 gamma (activating enhancer binding protein 2 gamma)	7022
ILMN_1685403	-1.72764	8.06249	-6.85979	3.89e-05	0.0282512	2.3825	3.31186	DOWNinDaoyTreated	MMP7	matrix metallopeptidase 7 (matrilysin, uterine)	4316
ILMN_1712719	-0.638392	7.86252	-6.80943	4.15e-05	0.029177	2.33087	1.55659	DOWNinDaoyTreated	MAP7	microtubule-associated protein 7	9053
ILMN_1714383	-1.02256	8.58088	-6.65184	5.06e-05	0.0345625	2.16674	2.03152	DOWNinDaoyTreated	TPD52L1	tumor protein D52-like 1	7164
ILMN_1682428	-0.840164	8.27941	-6.49028	6.23e-05	0.0413183	1.99438	1.79025	DOWNinDaoyTreated	HENMT1	HEN1 methyltransferase homolog 1 (Arabidopsis)	113802
ILMN_1723962	-0.917634	8.06582	-6.08479	0.000106413	0.068642	1.54306	1.88901	DOWNinDaoyTreated	LXN	latexin	56925
ILMN_1712556	-0.70521	9.00777	-6.00493	0.000118562	0.074412	1.45093	1.63038	DOWNinDaoyTreated	ZW10	ZW10, kinetochore associated, homolog (Drosophila)	9183
ILMN_1803676	-0.825634	8.98411	-5.96177	0.000125739	0.0768396	1.40071	1.77231	DOWNinDaoyTreated	ENOSF1	enolase superfamily member 1	55556
ILMN_3192836	1.3255	9.48077	5.88063	0.000140529	0.083676	1.30541	2.50619	UPinDaoyTreated	RPS2	ribosomal protein S2	6187
ILMN_2371911	-0.819364	8.1511	-5.84261	0.00014809	0.0838769	1.26038	1.76463	DOWNinDaoyTreated	MUC1	mucin 1, cell surface associated	4582
ILMN_1683891	-0.853552	7.53894	-5.81337	0.000154203	0.0852596	1.22557	1.80694	DOWNinDaoyTreated	TFAP2C	transcription factor AP-2 gamma (activating enhancer binding protein 2 gamma)	7022
ILMN_3251445	0.638392	8.99017	5.75285	0.000167731	0.0880244	1.15306	1.55659	UPinDaoyTreated	MED27	mediator complex subunit 27	9442
ILMN_1710170	0.95243	8.33279	5.74115	0.000170488	0.0880244	1.13898	1.93513	UPinDaoyTreated	PPAP2C	phosphatidic acid phosphatase type 2C	8612
ILMN_1770940	-0.831764	7.96992	-5.74079	0.000170575	0.0880244	1.13854	1.77986	DOWNinDaoyTreated	CDH1	cadherin 1, type 1, E-cadherin (epithelial)	999
ILMN_2165753	0.912302	9.49704	5.66537	0.000189578	0.0936677	1.04715	1.88205	UPinDaoyTreated	HLA-A	major histocompatibility complex, class I, A	3105
ILMN_1659462	-1.03038	9.03065	-5.63706	0.000197286	0.0954452	1.01259	2.04257	DOWNinDaoyTreated	DUSP23	dual specificity phosphatase 23	54935
ILMN_1753101	-0.592196	7.40803	-5.52555	0.000231073	0.108591	0.875098	1.50754	DOWNinDaoyTreated	VTCN1	V-set domain containing T cell activation inhibitor 1	79679
ILMN_1700268	-1.04935	9.33885	-5.50342	0.000238486	0.108591	0.847558	2.0696	DOWNinDaoyTreated	QPRT	quinolinate phosphoribosyltransferase	23475
ILMN_1805827	-0.893815	12.0911	-5.48399	0.000245207	0.109504	0.823299	1.85808	DOWNinDaoyTreated	PPA1	pyrophosphatase (inorganic) 1	5464
ILMN_1652464	-0.674435	7.68989	-5.45986	0.000253834	0.111217	0.793092	1.59597	DOWNinDaoyTreated	TUBA3E	tubulin, alpha 3e	112714
ILMN_1666078	0.655706	9.02467	5.30434	0.000317831	0.136679	0.59595	1.57539	UPinDaoyTreated	HLA-H	major histocompatibility complex, class I, H (pseudogene)	3136
ILMN_1773567	-1.2342	11.1003	-5.24518	0.000346526	0.14631	0.519841	2.35251	DOWNinDaoyTreated	LAMA5	laminin, alpha 5	3911
ILMN_2256765	-0.683382	9.75049	-5.16151	0.000391916	0.162073	0.411171	1.6059	DOWNinDaoyTreated	CDC16	cell division cycle 16 homolog (S. cerevisiae)	8881
ILMN_1809850	0.897657	7.43237	5.1514	0.00039782	0.162073	0.397947	1.86304	UPinDaoyTreated	RCN3	reticulocalbin 3, EF-hand calcium binding domain	57333
ILMN_1738552	-0.921356	7.86177	-5.12127	0.000415971	0.166546	0.358461	1.8939	DOWNinDaoyTreated	SLC1A3	solute carrier family 1 (glial high affinity glutamate transporter), member 3	6507
ILMN_1654016	-0.869187	12.023	-5.05104	0.00046179	0.176682	0.26581	1.82663	DOWNinDaoyTreated	MYL12B	myosin, light chain 12B, regulatory	103910
ILMN_2163723	-0.88216	9.09672	-5.04769	0.000464112	0.176682	0.261357	1.84313	DOWNinDaoyTreated	KRT7	keratin 7	3855
ILMN_1675844	0.750315	8.93347	5.00203	0.000496935	0.183172	0.200638	1.68216	UPinDaoyTreated	WDR1	WD repeat domain 1	9948
ILMN_1758104	-0.757408	8.34883	-4.91957	0.000562646	0.195011	0.0900398	1.69045	DOWNinDaoyTreated	PRPS2	phosphoribosyl pyrophosphate synthetase 2	5634
ILMN_1709439	0.703505	8.62578	4.84469	0.000630339	0.211715	-0.0114015	1.62846	UPinDaoyTreated	CHMP1A	charged multivesicular body protein 1A	5119
ILMN_1808568	0.618719	9.0827	4.83656	0.000638189	0.211715	-0.0224674	1.53551	UPinDaoyTreated	PYCR2	pyrroline-5-carboxylate reductase family, member 2	29920
ILMN_2079803	-0.805556	9.4808	-4.74793	0.000730874	0.234312	-0.143904	1.74782	DOWNinDaoyTreated	LSM14A	LSM14A, SCD6 homolog A (S. cerevisiae)	26065
ILMN_1715401	-1.3582	7.79806	-4.7327	0.000748199	0.234793	-0.164917	2.56366	DOWNinDaoyTreated	MT1G	metallothionein 1G	4495
ILMN_2124802	-0.682141	7.06536	-4.69857	0.000788603	0.244172	-0.212128	1.60452	DOWNinDaoyTreated	MT1H	metallothionein 1H	4496
ILMN_2160209	-0.770027	8.20129	-4.66283	0.000833398	0.254647	-0.261775	1.7053	DOWNinDaoyTreated	EPCAM	epithelial cell adhesion molecule	4072
ILMN_1771987	-0.830411	9.22597	-4.61875	0.00089238	0.269128	-0.323294	1.77819	DOWNinDaoyTreated	SLC44A2	solute carrier family 44, member 2	57153
ILMN_3306482	-0.77316	10.5133	-4.54655	0.000998763	0.29735	-0.424789	1.70901	DOWNinDaoyTreated	GCSH	glycine cleavage system protein H (aminomethyl carrier)	2653
ILMN_1789112	0.596447	7.43794	4.51282	0.00105298	0.309522	-0.472496	1.51199	UPinDaoyTreated	TMEM145	transmembrane protein 145	284339
ILMN_1678707	-0.802253	10.6235	-4.38129	0.00129597	0.370792	-0.660301	1.74382	DOWNinDaoyTreated	TAF15	TAF15 RNA polymerase II, TATA box binding protein (TBP)-associated factor, 68kDa	8148
ILMN_2339796	-0.679852	10.2623	-4.36866	0.00132223	0.370792	-0.678481	1.60198	DOWNinDaoyTreated	CDC16	cell division cycle 16 homolog (S. cerevisiae)	8881
ILMN_2108735	0.638382	8.39994	4.36721	0.00132529	0.370792	-0.680573	1.55658	UPinDaoyTreated	EEF1A2	eukaryotic translation elongation factor 1 alpha 2	1917
ILMN_1783728	0.655024	10.1261	4.29105	0.00149643	0.38648	-0.790757	1.57464	UPinDaoyTreated	TBRG4	transforming growth factor beta regulator 4	9238
ILMN_1709809	-1.01829	9.85587	-4.27764	0.00152891	0.38648	-0.810254	2.02552	DOWNinDaoyTreated	NHP2L1	NHP2 non-histone chromosome protein 2-like 1 (S. cerevisiae)	4809
ILMN_2044617	-0.736499	8.61978	-4.26964	0.00154864	0.38648	-0.821902	1.66613	DOWNinDaoyTreated	MTERFD1	MTERF domain containing 1	51001
ILMN_1693192	-1.73895	9.14017	-4.26331	0.00156443	0.38648	-0.831118	3.33792	DOWNinDaoyTreated	PI3	peptidase inhibitor 3, skin-derived	5266
ILMN_1713397	-0.692681	7.54425	-4.25365	0.00158887	0.388386	-0.845202	1.61628	DOWNinDaoyTreated	NCCRP1	non-specific cytotoxic cell receptor protein 1 homolog (zebrafish)	342897
ILMN_1727389	-0.655789	9.49804	-4.11094	0.00200055	0.465578	-1.05491	1.57548	DOWNinDaoyTreated	CDC16	cell division cycle 16 homolog (S. cerevisiae)	8881
ILMN_1802157	-0.681262	8.37976	-4.1096	0.0020049	0.465578	-1.05689	1.60354	DOWNinDaoyTreated	THOC1	THO complex 1	9984
ILMN_1721113	0.591925	7.68657	4.08716	0.0020794	0.468814	-1.09015	1.50726	UPinDaoyTreated	HLA-C	major histocompatibility complex, class I, C	3107
ILMN_1679995	-0.626816	8.08345	-4.05854	0.0021786	0.479279	-1.13266	1.54415	DOWNinDaoyTreated	MPP6	membrane protein, palmitoylated 6 (MAGUK p55 subfamily member 6)	51678
ILMN_2090782	-0.774426	10.0292	-4.03417	0.00226701	0.479279	-1.16897	1.71051	DOWNinDaoyTreated	GCSH	glycine cleavage system protein H (aminomethyl carrier)	2653
ILMN_1761721	-0.862993	10.3659	-4.03328	0.00227029	0.479279	-1.17029	1.81881	DOWNinDaoyTreated	VPS35	vacuolar protein sorting 35 homolog (S. cerevisiae)	55737
ILMN_1788254	0.658254	9.07993	3.96416	0.00254246	0.517042	-1.2737	1.57817	UPinDaoyTreated	PGAM5	phosphoglycerate mutase family member 5	192111
ILMN_1685540	-0.828231	8.20037	-3.95419	0.00258449	0.517388	-1.28869	1.77551	DOWNinDaoyTreated	SHROOM3	shroom family member 3	57619
ILMN_1658384	0.860967	7.18522	3.94631	0.00261818	0.519653	-1.30053	1.81625	UPinDaoyTreated	CRTAC1	cartilage acidic protein 1	55118
ILMN_1754235	0.620403	8.73946	3.92166	0.00272657	0.532071	-1.33762	1.5373	UPinDaoyTreated	SLC35C2	solute carrier family 35, member C2	51006
ILMN_2338452	0.721989	9.02675	3.91317	0.00276501	0.535075	-1.35042	1.64945	UPinDaoyTreated	SERPINA1	serpin peptidase inhibitor, clade A (alpha-1 antiproteinase, antitrypsin), member 1	5265
ILMN_1788462	-0.881115	9.83391	-3.89513	0.00284856	0.542776	-1.37765	1.8418	DOWNinDaoyTreated	AMD1	adenosylmethionine decarboxylase 1	262
ILMN_1701855	-0.657634	11.2751	-3.89191	0.00286373	0.542776	-1.38251	1.57749	DOWNinDaoyTreated	PPP1CC	protein phosphatase 1, catalytic subunit, gamma isozyme	5501
ILMN_1659688	0.598668	9.61551	3.88955	0.00287492	0.542776	-1.38608	1.51432	UPinDaoyTreated	LGALS3BP	lectin, galactoside-binding, soluble, 3 binding protein	3959
ILMN_2368530	0.930713	9.22391	3.8286	0.00318006	0.576932	-1.47842	1.90622	UPinDaoyTreated	IL32	interleukin 32	9235
ILMN_1734290	0.795551	7.27259	3.79788	0.0033465	0.594192	-1.52515	1.73574	UPinDaoyTreated	MAPRE3	microtubule-associated protein, RP/EB family, member 3	22924
ILMN_1741847	-1.0494	7.50467	-3.79787	0.00334652	0.594192	-1.52515	2.06967	DOWNinDaoyTreated	MMP10	matrix metallopeptidase 10 (stromelysin 2)	4319
ILMN_1677800	0.824931	8.03166	3.79232	0.00337754	0.594192	-1.5336	1.77145	UPinDaoyTreated	SGTA	small glutamine-rich tetratricopeptide repeat (TPR)-containing, alpha	6449
ILMN_1718766	-1.97097	8.4296	-3.77517	0.00347534	0.602272	-1.55976	3.92031	DOWNinDaoyTreated	MT1F	metallothionein 1F	4494
ILMN_1798975	-0.994932	8.323	-3.74507	0.00365415	0.604875	-1.60574	1.99299	DOWNinDaoyTreated	EGFR	epidermal growth factor receptor	1956
ILMN_1729801	-0.83061	7.67898	-3.72071	0.0038058	0.622066	-1.64302	1.77844	DOWNinDaoyTreated	S100A8	S100 calcium binding protein A8	6279
ILMN_1788024	-0.682743	10.4729	-3.70662	0.00389651	0.624032	-1.66461	1.60519	DOWNinDaoyTreated	PCID2	PCI domain containing 2	55795
ILMN_1751161	1.17585	8.79427	3.69335	0.00398401	0.629365	-1.68498	2.25926	UPinDaoyTreated	COL7A1	collagen, type VII, alpha 1	1294
ILMN_1692219	-0.761031	8.91528	-3.68926	0.00401142	0.629414	-1.69127	1.6947	DOWNinDaoyTreated	RAB11FIP1	RAB11 family interacting protein 1 (class I)	80223
ILMN_1769158	0.72974	9.1399	3.67972	0.00407602	0.633594	-1.70592	1.65834	UPinDaoyTreated	ISOC2	isochorismatase domain containing 2	79763
ILMN_1800197	-0.694397	11.2249	-3.66266	0.00419425	0.640781	-1.73215	1.61821	DOWNinDaoyTreated	MRPL36	mitochondrial ribosomal protein L36	64979
ILMN_1704702	0.643082	9.23401	3.63606	0.0043858	0.652865	-1.77312	1.56166	UPinDaoyTreated	MCM7	minichromosome maintenance complex component 7	4176
ILMN_1743950	-1.0259	7.76513	-3.62775	0.00444746	0.657827	-1.78594	2.03623	DOWNinDaoyTreated	IGFL1	IGF-like family member 1	374918
ILMN_1661220	0.649804	7.57684	3.6184	0.00451794	0.663311	-1.80036	1.56896	UPinDaoyTreated	TRIM16	tripartite motif containing 16	10626
ILMN_1759330	1.0589	7.57372	3.61529	0.00454166	0.663311	-1.80517	2.08334	UPinDaoyTreated	KIF1A	kinesin family member 1A	547
ILMN_1770653	-1.05374	8.68553	-3.60173	0.00464652	0.670196	-1.82612	2.07591	DOWNinDaoyTreated	MAL2	mal, T-cell differentiation protein 2 (gene/pseudogene)	114569
ILMN_1756999	-0.660544	8.11094	-3.58445	0.00478375	0.677368	-1.85284	1.58068	DOWNinDaoyTreated	RBL2	retinoblastoma-like 2 (p130)	5934
ILMN_1661743	-0.778268	8.06922	-3.57684	0.00484557	0.681822	-1.86462	1.71507	DOWNinDaoyTreated	LINC00263	long intergenic non-protein coding RNA 263	90271
ILMN_1733538	-0.67218	8.60985	-3.57337	0.00487394	0.681822	-1.86998	1.59348	DOWNinDaoyTreated	RGS10	regulator of G-protein signaling 10	6001
ILMN_1738424	-0.705624	9.01308	-3.55378	0.00503779	0.696354	-1.90034	1.63085	DOWNinDaoyTreated	CDC42	cell division cycle 42 (GTP binding protein, 25kDa)	998
ILMN_1680774	0.710368	7.55273	3.54815	0.00508591	0.698846	-1.90906	1.63622	UPinDaoyTreated	LOC728392	uncharacterized LOC728392	728392
ILMN_1715748	0.623606	8.69714	3.51588	0.00537111	0.729403	-1.95916	1.54072	UPinDaoyTreated	FLNC	filamin C, gamma	2318
ILMN_1788468	-0.720431	10.1989	-3.49727	0.00554307	0.739777	-1.9881	1.64767	DOWNinDaoyTreated	ARGLU1	arginine and glutamate rich 1	55082
ILMN_1780601	0.598777	7.1082	3.48553	0.00565447	0.744615	-2.00637	1.51443	UPinDaoyTreated	EMR1	egf-like module containing, mucin-like, hormone receptor-like 1	2015
ILMN_1746517	-0.85188	9.99665	-3.48002	0.00570758	0.744615	-2.01496	1.80485	DOWNinDaoyTreated	KYNU	kynureninase	8942
ILMN_1812262	-0.815081	8.43478	-3.43008	0.00621268	0.784081	-2.09284	1.7594	DOWNinDaoyTreated	DDR1	discoidin domain receptor tyrosine kinase 1	780
ILMN_2353642	0.890999	9.81607	3.41685	0.00635406	0.789948	-2.11351	1.85446	UPinDaoyTreated	ATP6V0B	ATPase, H+ transporting, lysosomal 21kDa, V0 subunit b	533
ILMN_2397880	-0.585939	9.6124	-3.39918	0.00654807	0.789948	-2.14113	1.50102	DOWNinDaoyTreated	CSTF3	cleavage stimulation factor, 3' pre-RNA, subunit 3, 77kDa	1479
ILMN_1779524	0.622767	7.14962	3.39593	0.0065844	0.789948	-2.14621	1.53983	UPinDaoyTreated	CREB3L3	cAMP responsive element binding protein 3-like 3	84699
ILMN_1769201	-0.665282	8.54405	-3.38299	0.00673115	0.797504	-2.16646	1.58588	DOWNinDaoyTreated	ELF3	E74-like factor 3 (ets domain transcription factor, epithelial-specific )	1999
ILMN_2374425	-1.07241	8.63703	-3.3492	0.00713064	0.805213	-2.21942	2.10294	DOWNinDaoyTreated	CCNE1	cyclin E1	898
ILMN_2069286	-0.807045	7.0485	-3.34212	0.00721734	0.805213	-2.23052	1.74962	DOWNinDaoyTreated	CHRNA9	cholinergic receptor, nicotinic, alpha 9 (neuronal)	55584
ILMN_2376667	0.877877	8.36532	3.33605	0.00729254	0.805213	-2.24004	1.83767	UPinDaoyTreated	POFUT2	protein O-fucosyltransferase 2	23275
ILMN_1753143	-2.13367	9.84607	-3.33537	0.00730106	0.805213	-2.24111	4.38831	DOWNinDaoyTreated	RHPN2	rhophilin, Rho GTPase binding protein 2	85415
ILMN_1703005	0.603539	9.44035	3.33138	0.00735101	0.805213	-2.24737	1.51944	UPinDaoyTreated	EIF3F	eukaryotic translation initiation factor 3, subunit F	8665
ILMN_1796074	-0.673461	9.01896	-3.31706	0.00753305	0.817911	-2.26984	1.59489	DOWNinDaoyTreated	C18orf56	chromosome 18 open reading frame 56	494514
ILMN_1715705	0.794532	9.01374	3.3025	0.00772299	0.834155	-2.29271	1.73451	UPinDaoyTreated	SSNA1	Sjogren syndrome nuclear autoantigen 1	8636
ILMN_1684563	-0.912773	8.3851	-3.29706	0.00779524	0.834199	-2.30126	1.88266	DOWNinDaoyTreated	SPIN4	spindlin family, member 4	139886
ILMN_1852022	0.613322	7.2244	3.28654	0.00793696	0.845333	-2.31781	1.52978	UPinDaoyTreated	PLIN4	perilipin 4	729359
ILMN_1746769	-0.680144	7.02504	-3.28396	0.0079721	0.845333	-2.32187	1.6023	DOWNinDaoyTreated	PLA2G3	phospholipase A2, group III	50487
ILMN_1745904	-0.909554	9.79063	-3.26014	0.00830419	0.868648	-2.35934	1.87847	DOWNinDaoyTreated	CCDC6	coiled-coil domain containing 6	8030
ILMN_2060413	-1.25113	11.5071	-3.246	0.00850791	0.874156	-2.3816	2.38028	DOWNinDaoyTreated	CD24	CD24 molecule	100133941
ILMN_1724686	-0.931583	9.5589	-3.24437	0.00853179	0.874156	-2.38417	1.90737	DOWNinDaoyTreated	CLDN1	claudin 1	9076
ILMN_3245869	0.596749	9.38171	3.22192	0.00886684	0.874156	-2.41954	1.5123	UPinDaoyTreated	C3orf78	chromosome 3 open reading frame 78	440957
ILMN_2410262	0.72265	7.83332	3.22145	0.00887397	0.874156	-2.42028	1.65021	UPinDaoyTreated	MTMR14	myotubularin related protein 14	64419
ILMN_1670807	-0.827496	7.82555	-3.21725	0.00893819	0.874156	-2.42689	1.7746	DOWNinDaoyTreated	FAM84B	family with sequence similarity 84, member B	157638
ILMN_1782389	-2.06639	9.10221	-3.20539	0.00912215	0.874156	-2.4456	4.18838	DOWNinDaoyTreated	LAD1	ladinin 1	3898
ILMN_1655612	0.618686	7.39419	3.19638	0.00926459	0.876517	-2.45982	1.53548	UPinDaoyTreated	ARRDC2	arrestin domain containing 2	27106
ILMN_1683146	-0.897619	9.67394	-3.19508	0.0092853	0.876517	-2.46187	1.86299	DOWNinDaoyTreated	FTH1	ferritin, heavy polypeptide 1	2495
ILMN_1710962	-0.698723	10.7421	-3.19022	0.00936312	0.880285	-2.46953	1.62307	DOWNinDaoyTreated	TMEM97	transmembrane protein 97	27346
ILMN_1691466	-0.730546	8.9169	-3.17912	0.00954354	0.888246	-2.48705	1.65927	DOWNinDaoyTreated	YES1	v-yes-1 Yamaguchi sarcoma viral oncogene homolog 1	7525
ILMN_1697548	-0.638411	7.73968	-3.15703	0.00991325	0.896049	-2.52193	1.55661	DOWNinDaoyTreated	LPHN2	latrophilin 2	23266
ILMN_1700419	0.661708	9.37419	3.14786	0.0100709	0.899489	-2.53641	1.58195	UPinDaoyTreated	TMEM208	transmembrane protein 208	29100
ILMN_2197519	-0.658274	7.81331	-3.13441	0.0103068	0.905003	-2.55765	1.57819	DOWNinDaoyTreated	ZNF627	zinc finger protein 627	199692
ILMN_2145518	-0.641026	10.3164	-3.13325	0.0103275	0.905003	-2.55949	1.55944	DOWNinDaoyTreated	TMEM126B	transmembrane protein 126B	55863
ILMN_1749410	-0.6202	8.89637	-3.12894	0.0104045	0.908325	-2.56631	1.53709	DOWNinDaoyTreated	PKP4	plakophilin 4	8502
ILMN_1735679	0.627409	7.92118	3.11372	0.010681	0.916225	-2.59036	1.54479	UPinDaoyTreated	DHX38	DEAH (Asp-Glu-Ala-His) box polypeptide 38	9785
ILMN_2136089	-1.55609	8.07505	-3.11311	0.0106923	0.916225	-2.59134	2.94056	DOWNinDaoyTreated	MT1IP	metallothionein 1I, pseudogene	644314
ILMN_1741356	-1.15531	7.50517	-3.1084	0.0107794	0.920291	-2.59878	2.22733	DOWNinDaoyTreated	PRICKLE1	prickle homolog 1 (Drosophila)	144165
ILMN_1729051	-1.19527	10.056	-3.09789	0.0109765	0.921251	-2.6154	2.28987	DOWNinDaoyTreated	MSH6	mutS homolog 6 (E. coli)	2956
ILMN_2168933	0.598499	7.49241	3.09047	0.0111179	0.921251	-2.62713	1.51414	UPinDaoyTreated	TNIP2	TNFAIP3 interacting protein 2	79155
ILMN_1760143	0.587084	11.5788	3.09032	0.0111207	0.921251	-2.62736	1.50221	UPinDaoyTreated	ADRM1	adhesion regulating molecule 1	11047
ILMN_2339705	0.752072	9.24521	3.08746	0.0111758	0.921251	-2.63189	1.68421	UPinDaoyTreated	MED8	mediator complex subunit 8	112950
ILMN_3236637	-0.736959	8.48563	-3.08622	0.0111997	0.921251	-2.63386	1.66666	DOWNinDaoyTreated	PIP4K2A	phosphatidylinositol-5-phosphate 4-kinase, type II, alpha	5305
ILMN_1814652	1.48262	7.07356	3.08481	0.011227	0.921251	-2.63609	2.79455	UPinDaoyTreated	NLRP5	NLR family, pyrin domain containing 5	126206
ILMN_3249687	1.39507	7.08507	3.06092	0.0116996	0.925815	-2.67389	2.63002	UPinDaoyTreated	NLRP5	NLR family, pyrin domain containing 5	126206
ILMN_1748625	-0.709314	10.7072	-3.03591	0.0122159	0.936985	-2.71347	1.63503	DOWNinDaoyTreated	TCEAL4	transcription elongation factor A (SII)-like 4	79921
ILMN_1661264	0.635075	10.9373	3.03545	0.0122258	0.936985	-2.71421	1.55302	UPinDaoyTreated	SHMT2	serine hydroxymethyltransferase 2 (mitochondrial)	6472
ILMN_1737514	-0.723845	9.17778	-3.00444	0.0128988	0.963083	-2.76331	1.65158	DOWNinDaoyTreated	KYNU	kynureninase	8942
ILMN_1795865	0.618975	8.32037	2.99637	0.0130801	0.963083	-2.77609	1.53578	UPinDaoyTreated	FGFRL1	fibroblast growth factor receptor-like 1	53834
ILMN_1658835	-0.688371	8.20211	-2.99346	0.0131461	0.963083	-2.7807	1.61146	DOWNinDaoyTreated	CAV2	caveolin 2	858
ILMN_1713995	-0.882402	8.26083	-2.99342	0.0131469	0.963083	-2.78076	1.84344	DOWNinDaoyTreated	SCNN1A	sodium channel, non-voltage-gated 1 alpha subunit	6337
ILMN_1787280	-0.646405	7.9364	-2.97518	0.0135684	0.963625	-2.80965	1.56526	DOWNinDaoyTreated	C1orf135	chromosome 1 open reading frame 135	79000
ILMN_3242205	-0.600408	9.59798	-2.96836	0.0137295	0.963625	-2.82046	1.51614	DOWNinDaoyTreated	GMPS	guanine monphosphate synthetase	8833
ILMN_2169025	0.663112	7.09202	2.96693	0.0137636	0.963625	-2.82273	1.58349	UPinDaoyTreated	JOSD2	Josephin domain containing 2	126119
ILMN_1766125	0.967816	9.7158	2.96693	0.0137636	0.963625	-2.82273	1.95588	UPinDaoyTreated	LONP1	lon peptidase 1, mitochondrial	9361
ILMN_1673069	0.630477	8.20188	2.96161	0.0138908	0.963625	-2.83115	1.54808	UPinDaoyTreated	DPP9	dipeptidyl-peptidase 9	91039
ILMN_1726391	-0.822414	9.92818	-2.95882	0.0139581	0.963625	-2.83557	1.76836	DOWNinDaoyTreated	MRPL39	mitochondrial ribosomal protein L39	54148
ILMN_1653856	-0.875448	8.17955	-2.95664	0.0140109	0.963625	-2.83903	1.83458	DOWNinDaoyTreated	UBASH3B	ubiquitin associated and SH3 domain containing B	84959
ILMN_2317658	0.713616	8.31147	2.94537	0.0142869	0.970091	-2.85688	1.63991	UPinDaoyTreated	SLC3A2	solute carrier family 3 (activators of dibasic and neutral amino acid transport), member 2	6520
ILMN_2384785	-0.902301	8.43299	-2.94109	0.014393	0.971966	-2.86365	1.86904	DOWNinDaoyTreated	CCNE1	cyclin E1	898
ILMN_2186137	0.706121	6.89635	2.93633	0.0145122	0.971966	-2.8712	1.63141	UPinDaoyTreated	RRAD	Ras-related associated with diabetes	6236
ILMN_2359789	-0.604531	11.2649	-2.93564	0.0145295	0.971966	-2.87229	1.52048	DOWNinDaoyTreated	RAC1	ras-related C3 botulinum toxin substrate 1 (rho family, small GTP binding protein Rac1)	5879
ILMN_1795963	1.79708	9.98974	2.93255	0.0146075	0.971966	-2.87719	3.47515	UPinDaoyTreated	OSGIN1	oxidative stress induced growth inhibitor 1	29948
ILMN_1819384	0.937753	8.01497	2.9276	0.0147334	0.974756	-2.88504	1.91554	UPinDaoyTreated	VTRNA1-3	vault RNA 1-3	56662
ILMN_3240117	-0.692623	9.79358	-2.92478	0.0148056	0.976746	-2.88951	1.61622	DOWNinDaoyTreated	AIDA	axin interactor, dorsalization associated	64853
ILMN_2234016	-0.691214	13.9201	-2.91454	0.0150703	0.985813	-2.90572	1.61464	DOWNinDaoyTreated	FTH1	ferritin, heavy polypeptide 1	2495
ILMN_1655622	-0.671556	9.59113	-2.90245	0.0153893	0.987796	-2.92487	1.59279	DOWNinDaoyTreated	PRKRIR	protein-kinase, interferon-inducible double stranded RNA dependent inhibitor, repressor of (P58 repressor)	5612
ILMN_1754234	-0.621898	9.39878	-2.89753	0.0155212	0.987796	-2.93267	1.5389	DOWNinDaoyTreated	ZMYND11	zinc finger, MYND-type containing 11	10771
ILMN_1661717	-0.65631	10.152	-2.89126	0.0156906	0.992422	-2.94259	1.57605	DOWNinDaoyTreated	TFDP1	transcription factor Dp-1	7027
ILMN_3294222	0.616104	11.4635	2.88867	0.0157612	0.992422	-2.9467	1.53273	UPinDaoyTreated	RPS2P32	ribosomal protein S2 pseudogene 32	256355
ILMN_1695645	-0.64323	10.6263	-2.87544	0.0161268	0.999938	-2.96766	1.56182	DOWNinDaoyTreated	CETN2	centrin, EF-hand protein, 2	1069
ILMN_2316806	-0.743691	10.7715	-2.85775	0.016629	0.999938	-2.99567	1.67445	DOWNinDaoyTreated	RWDD1	RWD domain containing 1	51389
ILMN_1714352	0.942204	7.58021	2.84903	0.0168822	0.999938	-3.00947	1.92146	UPinDaoyTreated	DMWD	dystrophia myotonica, WD repeat containing	1762
ILMN_1658619	-0.929463	8.76366	-2.84701	0.0169415	0.999938	-3.01267	1.90457	DOWNinDaoyTreated	WWC1	WW and C2 domain containing 1	23286
ILMN_3244506	0.695029	9.82617	2.83667	0.0172482	0.999938	-3.02906	1.61892	UPinDaoyTreated	CRSP8P	mediator complex subunit 27 pseudogene	441089
ILMN_1682494	-0.697701	8.14459	-2.82341	0.0176492	0.999938	-3.05004	1.62192	DOWNinDaoyTreated	RSRC1	arginine/serine-rich coiled-coil 1	51319
ILMN_1783909	0.817487	7.33262	2.81614	0.0178732	0.999938	-3.06155	1.76233	UPinDaoyTreated	COL6A2	collagen, type VI, alpha 2	1292
ILMN_1775823	0.721418	8.77579	2.7875	0.0187835	0.999938	-3.10686	1.6488	UPinDaoyTreated	POFUT2	protein O-fucosyltransferase 2	23275
ILMN_3176403	-0.694582	14.1448	-2.78287	0.0189352	0.999938	-3.11419	1.61842	DOWNinDaoyTreated	FTH1	ferritin, heavy polypeptide 1	2495
ILMN_1674620	-0.599943	9.52607	-2.7814	0.0189835	0.999938	-3.11651	1.51566	DOWNinDaoyTreated	SGCE	sarcoglycan, epsilon	8910
ILMN_1772910	-1.35246	7.89405	-2.77617	0.0191565	0.999938	-3.12478	2.55347	DOWNinDaoyTreated	GAS1	growth arrest-specific 1	2619
ILMN_1723042	-0.594143	7.50971	-2.76655	0.0194789	0.999938	-3.13999	1.50958	DOWNinDaoyTreated	CLDN3	claudin 3	1365
ILMN_2173611	-2.04971	9.39315	-2.76309	0.0195961	0.999938	-3.14546	4.14022	DOWNinDaoyTreated	MT1E	metallothionein 1E	4493
ILMN_1713934	-1.09926	10.6767	-2.76067	0.0196786	0.999938	-3.14929	2.14244	DOWNinDaoyTreated	LITAF	lipopolysaccharide-induced TNF factor	9516
ILMN_3285611	0.875092	9.50096	2.7606	0.019681	0.999938	-3.1494	1.83412	UPinDaoyTreated	RPS9	ribosomal protein S9	6203
ILMN_1784948	1.08348	8.04887	2.74909	0.0200781	0.999938	-3.1676	2.11915	UPinDaoyTreated	SPOCD1	SPOC domain containing 1	90853
ILMN_1691760	-0.611658	8.82102	-2.74099	0.0203623	0.999938	-3.1804	1.52801	DOWNinDaoyTreated	FAM45A	family with sequence similarity 45, member A	404636
ILMN_1767253	0.694569	8.64457	2.73893	0.0204352	0.999938	-3.18365	1.6184	UPinDaoyTreated	RRP12	ribosomal RNA processing 12 homolog (S. cerevisiae)	23223
ILMN_1667374	0.796169	8.18525	2.73311	0.0206426	0.999938	-3.19285	1.73648	UPinDaoyTreated	C14orf149	chromosome 14 open reading frame 149	112849
ILMN_2182750	-0.733804	10.9814	-2.73189	0.0206862	0.999938	-3.19477	1.66302	DOWNinDaoyTreated	DDX1	DEAD (Asp-Glu-Ala-Asp) box helicase 1	1653
ILMN_1760855	-0.605981	8.12291	-2.72974	0.0207634	0.999938	-3.19816	1.52201	DOWNinDaoyTreated	OCRL	oculocerebrorenal syndrome of Lowe	4952
ILMN_2212354	0.695547	9.37125	2.72935	0.0207777	0.999938	-3.19879	1.6195	UPinDaoyTreated	WDR46	WD repeat domain 46	9277
ILMN_1726809	-0.757475	6.93135	-2.72248	0.0210266	0.999938	-3.20963	1.69053	DOWNinDaoyTreated	BHLHE41	basic helix-loop-helix family, member e41	79365
ILMN_1677133	-0.635823	8.82545	-2.72002	0.0211167	0.999938	-3.21352	1.55382	DOWNinDaoyTreated	MITD1	MIT, microtubule interacting and transport, domain containing 1	129531
ILMN_1764043	-0.74448	8.77636	-2.71992	0.0211205	0.999938	-3.21368	1.67537	DOWNinDaoyTreated	TTL	tubulin tyrosine ligase	150465
ILMN_1711166	0.882264	9.03077	2.70485	0.0216797	0.999938	-3.23746	1.84327	UPinDaoyTreated	WRAP73	WD repeat containing, antisense to TP73	49856
ILMN_1815154	-0.637897	10.0386	-2.69642	0.0219993	0.999938	-3.25077	1.55606	DOWNinDaoyTreated	MYH10	myosin, heavy chain 10, non-muscle	4628
ILMN_1917341	-0.636904	8.09134	-2.69639	0.0220006	0.999938	-3.25082	1.55499	DOWNinDaoyTreated	PTPN14	protein tyrosine phosphatase, non-receptor type 14	5784
ILMN_1718297	-1.03133	9.62233	-2.68579	0.0224088	0.999938	-3.26753	2.04391	DOWNinDaoyTreated	EML4	echinoderm microtubule associated protein like 4	27436
ILMN_1785699	1.46205	7.46504	2.68295	0.0225193	0.999938	-3.27201	2.75499	UPinDaoyTreated	PTHLH	parathyroid hormone-like hormone	5744
ILMN_2073235	-0.730056	13.0257	-2.67701	0.0227527	0.999938	-3.28138	1.6587	DOWNinDaoyTreated	FTH1	ferritin, heavy polypeptide 1	2495
ILMN_1724544	-0.676314	8.88464	-2.67074	0.0230014	0.999938	-3.29126	1.59805	DOWNinDaoyTreated	PPP4R1	protein phosphatase 4, regulatory subunit 1	9989
ILMN_1815141	-0.605602	7.23208	-2.66615	0.0231852	0.999938	-3.29849	1.52161	DOWNinDaoyTreated	MTR	5-methyltetrahydrofolate-homocysteine methyltransferase	4548
ILMN_1796013	0.635305	8.67148	2.66592	0.0231945	0.999938	-3.29885	1.55327	UPinDaoyTreated	PYCR1	pyrroline-5-carboxylate reductase 1	5831
ILMN_2053527	-0.762254	7.15867	-2.65093	0.0238056	0.999938	-3.32247	1.69614	DOWNinDaoyTreated	PARP9	poly (ADP-ribose) polymerase family, member 9	83666
ILMN_2202948	-0.585223	8.86191	-2.64938	0.0238698	0.999938	-3.32492	1.50027	DOWNinDaoyTreated	BUB1	budding uninhibited by benzimidazoles 1 homolog (yeast)	699
ILMN_2314169	1.65226	7.95275	2.64661	0.0239845	0.999938	-3.32927	3.14325	UPinDaoyTreated	PTHLH	parathyroid hormone-like hormone	5744
ILMN_1711702	-1.06325	9.57747	-2.64117	0.024212	0.999938	-3.33784	2.08964	DOWNinDaoyTreated	CLEC2D	C-type lectin domain family 2, member D	29121
ILMN_1690524	-0.666962	8.92763	-2.64051	0.0242397	0.999938	-3.33888	1.58773	DOWNinDaoyTreated	VAMP7	vesicle-associated membrane protein 7	6845
ILMN_2117987	-0.603874	10.3845	-2.63721	0.0243789	0.999938	-3.34408	1.51979	DOWNinDaoyTreated	TFDP1	transcription factor Dp-1	7027
ILMN_1659017	-1.02703	8.10176	-2.63444	0.0244964	0.999938	-3.34844	2.03782	DOWNinDaoyTreated	C11orf74	chromosome 11 open reading frame 74	119710
ILMN_3224926	-0.594609	8.09046	-2.63038	0.0246696	0.999938	-3.35483	1.51006	DOWNinDaoyTreated	RBM47	RNA binding motif protein 47	54502
ILMN_1811767	0.739403	7.73802	2.61369	0.0253938	0.999938	-3.38108	1.66948	UPinDaoyTreated	INHBE	inhibin, beta E	83729
ILMN_1744611	0.820989	7.96957	2.60841	0.0256274	0.999938	-3.38938	1.76662	UPinDaoyTreated	DCAF13	DDB1 and CUL4 associated factor 13	25879
ILMN_2328433	0.6113	8.58242	2.60583	0.0257422	0.999938	-3.39343	1.52764	UPinDaoyTreated	NOP2	NOP2 nucleolar protein homolog (yeast)	4839
ILMN_1777663	-0.763213	9.35833	-2.60429	0.0258112	0.999938	-3.39586	1.69727	DOWNinDaoyTreated	TOP2B	topoisomerase (DNA) II beta 180kDa	7155
ILMN_3239460	0.803635	8.13449	2.59501	0.0262294	0.999938	-3.41042	1.74549	UPinDaoyTreated	OAZ2	ornithine decarboxylase antizyme 2	4947
ILMN_1713682	-0.937849	8.61894	-2.59255	0.0263419	0.999938	-3.4143	1.91567	DOWNinDaoyTreated	FBXO11	F-box protein 11	80204
ILMN_1848552	-0.61815	8.91061	-2.59222	0.0263569	0.999938	-3.41482	1.53491	DOWNinDaoyTreated	NFIB	nuclear factor I/B	4781
ILMN_2388155	-0.679089	8.90376	-2.58153	0.0268495	0.999938	-3.43159	1.60113	DOWNinDaoyTreated	CASP3	caspase 3, apoptosis-related cysteine peptidase	836
ILMN_2126239	0.623355	9.74393	2.5791	0.0269629	0.999938	-3.43541	1.54045	UPinDaoyTreated	SMG5	smg-5 homolog, nonsense mediated mRNA decay factor (C. elegans)	23381
ILMN_1666845	-1.18318	10.6163	-2.57694	0.0270638	0.999938	-3.43879	2.27076	DOWNinDaoyTreated	KRT17	keratin 17	3872
ILMN_1809364	0.715766	7.10774	2.57691	0.0270654	0.999938	-3.43884	1.64235	UPinDaoyTreated	NTF3	neurotrophin 3	4908
ILMN_2075927	1.02163	9.38738	2.57516	0.0271476	0.999938	-3.44159	2.03021	UPinDaoyTreated	STK40	serine/threonine kinase 40	83931
ILMN_1782439	-0.706372	11.0473	-2.56999	0.0273917	0.999938	-3.44969	1.6317	DOWNinDaoyTreated	CNN3	calponin 3, acidic	1266
ILMN_1802753	0.795589	9.67432	2.5676	0.0275054	0.999938	-3.45344	1.73579	UPinDaoyTreated	TSSC4	tumor suppressing subtransferable candidate 4	10078
ILMN_2298511	0.897909	9.41055	2.55831	0.0279518	0.999938	-3.46801	1.86336	UPinDaoyTreated	BOLA2	bolA homolog 2 (E. coli)	552900
ILMN_1715616	-0.626649	8.85539	-2.54987	0.0283637	0.999938	-3.48124	1.54397	DOWNinDaoyTreated	LRR1	leucine rich repeat protein 1	122769
ILMN_1812571	0.646251	8.80795	2.5396	0.0288724	0.999938	-3.49732	1.5651	UPinDaoyTreated	RAB35	RAB35, member RAS oncogene family	11021
ILMN_2151579	-0.660001	12.5166	-2.53879	0.028913	0.999938	-3.49859	1.58008	DOWNinDaoyTreated	HMGN1	high mobility group nucleosome binding domain 1	3150
ILMN_2134555	-0.696377	8.9062	-2.53867	0.0289192	0.999938	-3.49878	1.62043	DOWNinDaoyTreated	KCTD3	potassium channel tetramerisation domain containing 3	51133
ILMN_1802780	1.0728	7.88127	2.53686	0.0290099	0.999938	-3.50161	2.10351	UPinDaoyTreated	CD163L1	CD163 molecule-like 1	283316
ILMN_2065690	-0.624067	7.74708	-2.53383	0.0291625	0.999938	-3.50636	1.54121	DOWNinDaoyTreated	GRAMD3	GRAM domain containing 3	65983
ILMN_1749327	-0.936213	8.70973	-2.52102	0.0298163	0.999938	-3.52639	1.9135	DOWNinDaoyTreated	MAPK13	mitogen-activated protein kinase 13	5603
ILMN_3282983	-0.601683	11.0539	-2.51655	0.030048	0.999938	-3.53338	1.51749	DOWNinDaoyTreated	HMGN1	high mobility group nucleosome binding domain 1	3150
ILMN_1672660	-0.751756	8.02944	-2.50538	0.0306345	0.999938	-3.55083	1.68384	DOWNinDaoyTreated	MBP	myelin basic protein	4155
ILMN_1691053	0.840232	10.0939	2.5046	0.0306756	0.999938	-3.55204	1.79034	UPinDaoyTreated	RPS2	ribosomal protein S2	6187
ILMN_2357730	0.953165	7.73238	2.50367	0.0307253	0.999938	-3.5535	1.93612	UPinDaoyTreated	CDK20	cyclin-dependent kinase 20	23552
ILMN_1730809	-0.727459	7.74393	-2.50207	0.0308103	0.999938	-3.556	1.65572	DOWNinDaoyTreated	SLC29A2	solute carrier family 29 (nucleoside transporters), member 2	3177
ILMN_1745079	-0.707512	7.63857	-2.49922	0.0309629	0.999938	-3.56046	1.63298	DOWNinDaoyTreated	TRIM2	tripartite motif containing 2	23321
ILMN_1708041	-0.977867	8.41628	-2.49795	0.0310306	0.999938	-3.56243	1.96955	DOWNinDaoyTreated	PLEKHF1	pleckstrin homology domain containing, family F (with FYVE domain) member 1	79156
ILMN_1703650	0.961414	9.11757	2.48966	0.0314792	0.999938	-3.57538	1.94722	UPinDaoyTreated	TNIP1	TNFAIP3 interacting protein 1	10318
ILMN_2297626	-0.665382	9.08161	-2.47959	0.0320323	0.999938	-3.59109	1.58599	DOWNinDaoyTreated	PEG10	paternally expressed 10	23089
ILMN_1725707	0.873078	8.91206	2.4789	0.0320703	0.999938	-3.59216	1.83157	UPinDaoyTreated	ATG16L1	ATG16 autophagy related 16-like 1 (S. cerevisiae)	55054
ILMN_1799516	-0.688389	10.353	-2.4648	0.0328614	0.999938	-3.61412	1.61148	DOWNinDaoyTreated	DNAJC9	DnaJ (Hsp40) homolog, subfamily C, member 9	23234
ILMN_1796461	-0.815313	7.64576	-2.46379	0.0329191	0.999938	-3.6157	1.75968	DOWNinDaoyTreated	PRSS8	protease, serine, 8	5652
ILMN_1662839	-0.625493	8.83825	-2.44484	0.034015	0.999938	-3.64519	1.54274	DOWNinDaoyTreated	PLEKHA1	pleckstrin homology domain containing, family A (phosphoinositide binding specific) member 1	59338
ILMN_1801928	-0.695317	11.9227	-2.44262	0.0341452	0.999938	-3.64863	1.61924	DOWNinDaoyTreated	YWHAZ	tyrosine 3-monooxygenase/tryptophan 5-monooxygenase activation protein, zeta polypeptide	7534
ILMN_1765860	-0.709541	7.5095	-2.44194	0.0341856	0.999938	-3.64969	1.63528	DOWNinDaoyTreated	DOCK11	dedicator of cytokinesis 11	139818
ILMN_1789541	0.776753	7.35579	2.43973	0.0343162	0.999938	-3.65312	1.71327	UPinDaoyTreated	CRMP1	collapsin response mediator protein 1	1400
ILMN_1720771	0.817758	7.02265	2.43615	0.0345289	0.999938	-3.65868	1.76266	UPinDaoyTreated	STX11	syntaxin 11	8676
ILMN_1684771	-0.620479	11.2776	-2.42874	0.0349738	0.999938	-3.6702	1.53739	DOWNinDaoyTreated	PGRMC1	progesterone receptor membrane component 1	10857
ILMN_1911042	-0.739138	9.36176	-2.41791	0.0356334	0.999938	-3.687	1.66918	DOWNinDaoyTreated	PIP4K2A	phosphatidylinositol-5-phosphate 4-kinase, type II, alpha	5305
ILMN_1778010	0.795049	8.04319	2.41683	0.0357	0.999938	-3.68867	1.73514	UPinDaoyTreated	IL32	interleukin 32	9235
ILMN_3237368	1.25725	8.53619	2.41402	0.0358737	0.999938	-3.69303	2.3904	UPinDaoyTreated	MAFG	v-maf musculoaponeurotic fibrosarcoma oncogene homolog G (avian)	4097
ILMN_2044832	-0.607482	10.1311	-2.41157	0.0360254	0.999938	-3.69683	1.5236	DOWNinDaoyTreated	NOP56	NOP56 ribonucleoprotein homolog (yeast)	10528
ILMN_1760247	0.907355	8.33084	2.40922	0.0361721	0.999938	-3.70048	1.8756	UPinDaoyTreated	CD70	CD70 molecule	970
ILMN_1805606	-0.74762	6.94441	-2.40911	0.036179	0.999938	-3.70065	1.67902	DOWNinDaoyTreated	PLEKHG1	pleckstrin homology domain containing, family G (with RhoGef domain) member 1	57480
ILMN_1800220	-0.649302	8.44759	-2.40888	0.0361931	0.999938	-3.701	1.56841	DOWNinDaoyTreated	KCTD3	potassium channel tetramerisation domain containing 3	51133
ILMN_1688780	-0.690037	10.8992	-2.40808	0.0362432	0.999938	-3.70224	1.61332	DOWNinDaoyTreated	S100A4	S100 calcium binding protein A4	6275
ILMN_2412761	0.779241	7.55489	2.40601	0.0363727	0.999938	-3.70545	1.71623	UPinDaoyTreated	MAFG	v-maf musculoaponeurotic fibrosarcoma oncogene homolog G (avian)	4097
ILMN_1730291	-0.803944	10.205	-2.40175	0.0366413	0.999938	-3.71206	1.74587	DOWNinDaoyTreated	ATP1B1	ATPase, Na+/K+ transporting, beta 1 polypeptide	481
ILMN_1771149	-0.597956	9.17891	-2.38655	0.0376138	0.999938	-3.73557	1.51357	DOWNinDaoyTreated	MRPL19	mitochondrial ribosomal protein L19	9801
ILMN_1736847	0.64019	9.5508	2.38545	0.0376857	0.999938	-3.73728	1.55853	UPinDaoyTreated	MED8	mediator complex subunit 8	112950
ILMN_1726456	0.830081	10.2428	2.38126	0.0379586	0.999938	-3.74376	1.77779	UPinDaoyTreated	SLC3A2	solute carrier family 3 (activators of dibasic and neutral amino acid transport), member 2	6520
ILMN_1651987	0.767752	9.35238	2.38048	0.0380099	0.999938	-3.74497	1.70261	UPinDaoyTreated	CCDC167	coiled-coil domain containing 167	154467
ILMN_1674782	-0.732107	8.07249	-2.37807	0.038168	0.999938	-3.74869	1.66106	DOWNinDaoyTreated	LOC375295	uncharacterized LOC375295	375295
ILMN_1800512	1.2219	8.49006	2.37619	0.0382915	0.999938	-3.75159	2.33254	UPinDaoyTreated	HMOX1	heme oxygenase (decycling) 1	3162
ILMN_1756162	-0.766652	9.16281	-2.37552	0.0383362	0.999938	-3.75263	1.70132	DOWNinDaoyTreated	EXOSC8	exosome component 8	11340
ILMN_1775170	-1.84584	9.90616	-2.37391	0.0384423	0.999938	-3.75511	3.59463	DOWNinDaoyTreated	MT1X	metallothionein 1X	4501
ILMN_2316918	-0.589983	8.07164	-2.37307	0.0384978	0.999938	-3.75641	1.50523	DOWNinDaoyTreated	PANK1	pantothenate kinase 1	53354
ILMN_1656913	-0.699475	11.6536	-2.37306	0.0384989	0.999938	-3.75643	1.62391	DOWNinDaoyTreated	MDH1	malate dehydrogenase 1, NAD (soluble)	4190
ILMN_1667994	-0.615564	9.14505	-2.37	0.0387024	0.999938	-3.76116	1.53216	DOWNinDaoyTreated	AMD1	adenosylmethionine decarboxylase 1	262
ILMN_1787265	0.630214	8.33024	2.36826	0.0388183	0.999938	-3.76384	1.54779	UPinDaoyTreated	ZNF503	zinc finger protein 503	84858
ILMN_3211935	-0.66555	10.8572	-2.36192	0.0392448	0.999938	-3.77363	1.58617	DOWNinDaoyTreated	SRSF3	serine/arginine-rich splicing factor 3	6428
ILMN_2071641	1.08341	8.13154	2.36108	0.0393017	0.999938	-3.77493	2.11903	UPinDaoyTreated	KCNK1	potassium channel, subfamily K, member 1	3775
ILMN_1738821	0.650354	8.09418	2.35939	0.0394157	0.999938	-3.77753	1.56955	UPinDaoyTreated	GOLGA2	golgin A2	2801
ILMN_1665538	-0.710873	9.94081	-2.35788	0.0395183	0.999938	-3.77985	1.63679	DOWNinDaoyTreated	SKP2	S-phase kinase-associated protein 2, E3 ubiquitin protein ligase	6502
ILMN_2149226	-0.715743	9.84777	-2.34399	0.0404749	0.999938	-3.80127	1.64233	DOWNinDaoyTreated	CAV1	caveolin 1, caveolae protein, 22kDa	857
ILMN_1684306	-0.749045	10.7459	-2.34183	0.0406256	0.999938	-3.8046	1.68068	DOWNinDaoyTreated	S100A4	S100 calcium binding protein A4	6275
ILMN_1657771	0.65697	7.53535	2.34144	0.0406528	0.999938	-3.8052	1.57677	UPinDaoyTreated	CRTC2	CREB regulated transcription coactivator 2	200186
ILMN_1654445	0.70894	9.54104	2.33961	0.0407805	0.999938	-3.808	1.6346	UPinDaoyTreated	RPL36	ribosomal protein L36	25873
ILMN_1723235	0.650555	8.47754	2.33647	0.0410017	0.999938	-3.81284	1.56977	UPinDaoyTreated	DUS3L	dihydrouridine synthase 3-like (S. cerevisiae)	56931
ILMN_1720285	-0.612848	10.8278	-2.3309	0.041396	0.999938	-3.82141	1.52927	DOWNinDaoyTreated	ESD	esterase D	2098
ILMN_1707084	-0.886406	8.63014	-2.3306	0.0414177	0.999938	-3.82188	1.84857	DOWNinDaoyTreated	UBE2D4	ubiquitin-conjugating enzyme E2D 4 (putative)	51619
ILMN_1745385	-0.654805	12.1919	-2.32962	0.0414877	0.999938	-3.82338	1.5744	DOWNinDaoyTreated	HNRNPM	heterogeneous nuclear ribonucleoprotein M	4670
ILMN_1812940	0.659084	9.34007	2.32786	0.041613	0.999938	-3.82608	1.57908	UPinDaoyTreated	TRMT1	TRM1 tRNA methyltransferase 1 homolog (S. cerevisiae)	55621
ILMN_1777397	0.886887	9.55283	2.32342	0.041932	0.999938	-3.83291	1.84918	UPinDaoyTreated	MSX1	msh homeobox 1	4487
ILMN_1731224	-0.880856	7.42522	-2.32305	0.0419585	0.999938	-3.83347	1.84147	DOWNinDaoyTreated	PARP9	poly (ADP-ribose) polymerase family, member 9	83666
ILMN_2365881	0.687543	8.61083	2.31854	0.0422851	0.999938	-3.84041	1.61054	UPinDaoyTreated	ATG16L1	ATG16 autophagy related 16-like 1 (S. cerevisiae)	55054
ILMN_1813379	0.984108	7.09942	2.31629	0.0424493	0.999938	-3.84387	1.97809	UPinDaoyTreated	TNFRSF9	tumor necrosis factor receptor superfamily, member 9	3604
ILMN_2344850	-0.700857	10.0765	-2.30906	0.0429794	0.999938	-3.85496	1.62547	DOWNinDaoyTreated	VPS26A	vacuolar protein sorting 26 homolog A (S. pombe)	9559
ILMN_1706238	-0.730551	11.0362	-2.30646	0.0431717	0.999938	-3.85894	1.65927	DOWNinDaoyTreated	CSE1L	CSE1 chromosome segregation 1-like (yeast)	1434
ILMN_2405602	-0.69447	8.01063	-2.30241	0.0434734	0.999938	-3.86516	1.61829	DOWNinDaoyTreated	OSBPL1A	oxysterol binding protein-like 1A	114876
ILMN_1752899	-0.595813	6.96349	-2.29817	0.0437906	0.999938	-3.87165	1.51132	DOWNinDaoyTreated	BCL11A	B-cell CLL/lymphoma 11A (zinc finger protein)	53335
ILMN_1773847	-0.629853	9.49743	-2.29611	0.0439457	0.999938	-3.87481	1.54741	DOWNinDaoyTreated	DYNC1I2	dynein, cytoplasmic 1, intermediate chain 2	1781
ILMN_1746618	0.640957	7.84829	2.29467	0.0440545	0.999938	-3.87701	1.55936	UPinDaoyTreated	PAQR7	progestin and adipoQ receptor family member VII	164091
ILMN_2337955	0.594803	7.63746	2.29336	0.0441538	0.999938	-3.87902	1.51027	UPinDaoyTreated	ZMAT5	zinc finger, matrin-type 5	55954
ILMN_1724994	0.604438	7.46376	2.29112	0.0443239	0.999938	-3.88245	1.52039	UPinDaoyTreated	COL4A2	collagen, type IV, alpha 2	1284
ILMN_1696911	-0.591304	12.4495	-2.28808	0.0445563	0.999938	-3.88712	1.50661	DOWNinDaoyTreated	FTH1	ferritin, heavy polypeptide 1	2495
ILMN_2185845	0.773316	7.4826	2.28579	0.0447316	0.999938	-3.89062	1.70919	UPinDaoyTreated	BRSK1	BR serine/threonine kinase 1	84446
ILMN_1712754	0.803359	7.68897	2.28506	0.0447875	0.999938	-3.89174	1.74516	UPinDaoyTreated	NFKBIB	nuclear factor of kappa light polypeptide gene enhancer in B-cells inhibitor, beta	4793
ILMN_1664750	-0.836091	10.1292	-2.28363	0.0448971	0.999938	-3.89392	1.78521	DOWNinDaoyTreated	TMBIM4	transmembrane BAX inhibitor motif containing 4	51643
ILMN_1758941	-0.999208	8.92542	-2.28187	0.0450331	0.999938	-3.89661	1.9989	DOWNinDaoyTreated	REEP5	receptor accessory protein 5	7905
ILMN_3245236	0.680018	8.21134	2.27992	0.0451842	0.999938	-3.8996	1.60216	UPinDaoyTreated	FBRS	fibrosin	64319
ILMN_1775330	-0.641255	9.25312	-2.26298	0.046515	0.999938	-3.92546	1.55969	DOWNinDaoyTreated	C15orf52	chromosome 15 open reading frame 52	388115
ILMN_1658144	-0.661088	7.78483	-2.25929	0.0468102	0.999938	-3.9311	1.58127	DOWNinDaoyTreated	TRIP11	thyroid hormone receptor interactor 11	9321
ILMN_1686804	0.74831	7.2599	2.25675	0.0470148	0.999938	-3.93498	1.67982	UPinDaoyTreated	CDK20	cyclin-dependent kinase 20	23552
ILMN_1741942	-0.639999	9.66545	-2.25665	0.0470227	0.999938	-3.93513	1.55833	DOWNinDaoyTreated	STX16	syntaxin 16	8675
ILMN_1788874	-0.72237	9.22366	-2.25632	0.0470487	0.999938	-3.93562	1.64989	DOWNinDaoyTreated	SERPINA3	serpin peptidase inhibitor, clade A (alpha-1 antiproteinase, antitrypsin), member 3	12
ILMN_1718863	0.925528	8.31273	2.2541	0.0472285	0.999938	-3.93902	1.89938	UPinDaoyTreated	KCNK1	potassium channel, subfamily K, member 1	3775
ILMN_1773337	-1.88183	9.5733	-2.25291	0.0473245	0.999938	-3.94082	3.68543	DOWNinDaoyTreated	DKK1	dickkopf 1 homolog (Xenopus laevis)	22943
ILMN_1793632	0.689094	7.77166	2.25026	0.0475403	0.999938	-3.94487	1.61227	UPinDaoyTreated	TMEM222	transmembrane protein 222	84065
ILMN_1741404	0.73276	6.96788	2.24848	0.0476846	0.999938	-3.94757	1.66182	UPinDaoyTreated	MSC	musculin	9242
ILMN_1727740	-0.678371	9.85546	-2.23379	0.0488985	0.999938	-3.96992	1.60033	DOWNinDaoyTreated	SYNCRIP	synaptotagmin binding, cytoplasmic RNA interacting protein	10492
ILMN_1767068	-0.661281	8.54519	-2.23048	0.0491766	0.999938	-3.97496	1.58149	DOWNinDaoyTreated	SMAD6	SMAD family member 6	4091
ILMN_1665797	-0.734928	10.849	-2.22417	0.0497099	0.999938	-3.98454	1.66431	DOWNinDaoyTreated	CSE1L	CSE1 chromosome segregation 1-like (yeast)	1434
ILMN_1812312	-0.616575	10.7635	-2.21697	0.050325	0.999938	-3.99546	1.53323	DOWNinDaoyTreated	NDUFS4	NADH dehydrogenase (ubiquinone) Fe-S protein 4, 18kDa (NADH-coenzyme Q reductase)	4724
ILMN_2180371	0.648704	8.50637	2.21641	0.0503733	0.999938	-3.99631	1.56776	UPinDaoyTreated	FAM216A	family with sequence similarity 216, member A	29902
ILMN_1788689	-0.648297	8.51363	-2.21635	0.0503785	0.999938	-3.99641	1.56732	DOWNinDaoyTreated	PHIP	pleckstrin homology domain interacting protein	55023
ILMN_1678757	1.11426	10.8396	2.21615	0.0503963	0.999938	-3.99672	2.16484	UPinDaoyTreated	BCYRN1	brain cytoplasmic RNA 1 (non-protein coding)	618
ILMN_1720282	-0.750859	10.6641	-2.20096	0.0517208	0.999938	-4.01974	1.68279	DOWNinDaoyTreated	NQO1	NAD(P)H dehydrogenase, quinone 1	1728
ILMN_1703866	0.588784	8.56074	2.19905	0.0518889	0.999938	-4.02261	1.50398	UPinDaoyTreated	SUPT5H	suppressor of Ty 5 homolog (S. cerevisiae)	6829
ILMN_1712112	-0.746962	8.4504	-2.18989	0.0527063	0.999938	-4.03646	1.67825	DOWNinDaoyTreated	RCAN1	regulator of calcineurin 1	1827
ILMN_1714197	-1.05455	9.28383	-2.18803	0.0528738	0.999938	-4.03928	2.07707	DOWNinDaoyTreated	ACSS2	acyl-CoA synthetase short-chain family member 2	55902
ILMN_1771734	-0.604923	10.4804	-2.18686	0.0529793	0.999938	-4.04104	1.5209	DOWNinDaoyTreated	GMPS	guanine monphosphate synthetase	8833
ILMN_1778242	-0.914115	9.29841	-2.18416	0.053224	0.999938	-4.04512	1.88441	DOWNinDaoyTreated	CALM1	calmodulin 1 (phosphorylase kinase, delta)	801
ILMN_1738578	-1.03714	7.66756	-2.18314	0.0533163	0.999938	-4.04666	2.05215	DOWNinDaoyTreated	FILIP1L	filamin A interacting protein 1-like	11259
ILMN_1718960	0.987133	7.64295	2.18299	0.0533304	0.999938	-4.04689	1.98224	UPinDaoyTreated	SERPINB8	serpin peptidase inhibitor, clade B (ovalbumin), member 8	5271
ILMN_1782543	0.589128	10.6657	2.17991	0.0536108	0.999938	-4.05153	1.50434	UPinDaoyTreated	EEF1D	eukaryotic translation elongation factor 1 delta (guanine nucleotide exchange protein)	1936
ILMN_1754600	-0.700762	8.59615	-2.17493	0.054068	0.999938	-4.05905	1.62536	DOWNinDaoyTreated	FNBP1L	formin binding protein 1-like	54874
ILMN_1697639	-0.624847	8.72133	-2.17234	0.0543071	0.999938	-4.06295	1.54205	DOWNinDaoyTreated	OGT	O-linked N-acetylglucosamine (GlcNAc) transferase (UDP-N-acetylglucosamine:polypeptide-N-acetylglucosaminyl transferase)	8473
ILMN_1784300	0.995384	8.93439	2.16994	0.0545301	0.999938	-4.06658	1.99361	UPinDaoyTreated	TUBA4A	tubulin, alpha 4a	7277
ILMN_2232166	-0.759251	9.89869	-2.16677	0.0548245	0.999938	-4.07134	1.69261	DOWNinDaoyTreated	CCDC90B	coiled-coil domain containing 90B	60492
ILMN_1785424	-0.925176	8.88945	-2.16615	0.0548827	0.999938	-4.07228	1.89892	DOWNinDaoyTreated	ABLIM1	actin binding LIM protein 1	3983
ILMN_1735058	0.674839	8.21539	2.1627	0.0552058	0.999938	-4.07747	1.59642	UPinDaoyTreated	CHST12	carbohydrate (chondroitin 4) sulfotransferase 12	55501
ILMN_1691237	-0.859597	9.42238	-2.15282	0.0561422	0.999938	-4.09233	1.81453	DOWNinDaoyTreated	CAP2	CAP, adenylate cyclase-associated protein, 2 (yeast)	10486
ILMN_1695404	-0.710617	10.5708	-2.14915	0.0564937	0.999938	-4.09785	1.6365	DOWNinDaoyTreated	LY6E	lymphocyte antigen 6 complex, locus E	4061
ILMN_1774272	0.605132	8.26206	2.14291	0.0570963	0.999938	-4.10722	1.52112	UPinDaoyTreated	ESRRA	estrogen-related receptor alpha	2101
ILMN_1795852	-0.630854	8.21485	-2.13218	0.0581471	0.999938	-4.12331	1.54848	DOWNinDaoyTreated	CCNE1	cyclin E1	898
ILMN_2088410	-0.762311	10.5578	-2.12836	0.0585256	0.999938	-4.12903	1.69621	DOWNinDaoyTreated	PSMG2	proteasome (prosome, macropain) assembly chaperone 2	56984
ILMN_1755664	1.33795	8.30223	2.12722	0.058639	0.999938	-4.13073	2.52792	UPinDaoyTreated	RPS26	ribosomal protein S26	6231
ILMN_1720838	-0.595848	9.88606	-2.1227	0.0590903	0.999938	-4.13749	1.51136	DOWNinDaoyTreated	DECR1	2,4-dienoyl CoA reductase 1, mitochondrial	1666
ILMN_1686811	0.611899	11.0414	2.12204	0.0591564	0.999938	-4.13848	1.52827	UPinDaoyTreated	PPIA	peptidylprolyl isomerase A (cyclophilin A)	5478
ILMN_1801205	-0.673123	7.74825	-2.12091	0.0592701	0.999938	-4.14017	1.59452	DOWNinDaoyTreated	GPNMB	glycoprotein (transmembrane) nmb	10457
ILMN_1716265	-0.601301	7.13091	-2.1195	0.0594122	0.999938	-4.14228	1.51708	DOWNinDaoyTreated	PGM2L1	phosphoglucomutase 2-like 1	283209
ILMN_1873300	0.980267	7.72504	2.11562	0.0598047	0.999938	-4.14808	1.97283	UPinDaoyTreated	LOC100128737	uncharacterized LOC100128737	100128737
ILMN_1672728	0.896987	9.16365	2.11507	0.0598605	0.999938	-4.1489	1.86217	UPinDaoyTreated	KCTD5	potassium channel tetramerisation domain containing 5	54442
ILMN_1718449	0.802804	7.62022	2.10865	0.0605159	0.999938	-4.15849	1.74449	UPinDaoyTreated	NSUN5P2	NOP2/Sun domain family, member 5 pseudogene 2	260294
ILMN_1757497	1.6286	7.61988	2.1051	0.0608806	0.999938	-4.16378	3.09213	UPinDaoyTreated	VGF	VGF nerve growth factor inducible	7425
ILMN_3233229	0.630504	8.97577	2.09882	0.0615323	0.999938	-4.17314	1.54811	UPinDaoyTreated	SNHG7	small nucleolar RNA host gene 7 (non-protein coding)	84973
ILMN_2366634	0.59807	10.5338	2.09599	0.0618275	0.999938	-4.17735	1.51369	UPinDaoyTreated	PKM2	pyruvate kinase, muscle	5315
ILMN_1703852	-0.687682	8.41156	-2.09445	0.061989	0.999938	-4.17964	1.61069	DOWNinDaoyTreated	EFNB2	ephrin-B2	1948
ILMN_3242540	0.876637	7.56743	2.09394	0.062043	0.999938	-4.18041	1.83609	UPinDaoyTreated	CD163L1	CD163 molecule-like 1	283316
ILMN_1709451	0.785349	8.64172	2.09131	0.0623191	0.999938	-4.18431	1.72351	UPinDaoyTreated	TFPT	TCF3 (E2A) fusion partner (in childhood Leukemia)	29844
ILMN_2131392	-0.604137	8.23879	-2.08153	0.0633592	0.999938	-4.19886	1.52007	DOWNinDaoyTreated	WDR70	WD repeat domain 70	55100
ILMN_1729123	-0.667145	8.97471	-2.07469	0.0640966	0.999938	-4.20901	1.58793	DOWNinDaoyTreated	PPP2R4	protein phosphatase 2A activator, regulatory subunit 4	5524
ILMN_1706013	-0.655081	11.8712	-2.07062	0.0645386	0.999938	-4.21504	1.5747	DOWNinDaoyTreated	FTH1	ferritin, heavy polypeptide 1	2495
ILMN_1793522	0.664496	8.01895	2.0642	0.0652423	0.999938	-4.22456	1.58501	UPinDaoyTreated	PRKAB1	protein kinase, AMP-activated, beta 1 non-catalytic subunit	5564
ILMN_2287888	0.594725	10.3217	2.06252	0.0654277	0.999938	-4.22704	1.51019	UPinDaoyTreated	PSMC4	proteasome (prosome, macropain) 26S subunit, ATPase, 4	5704
ILMN_1797728	-0.905911	9.80824	-2.06095	0.0656014	0.999938	-4.22937	1.87373	DOWNinDaoyTreated	HMGCS1	3-hydroxy-3-methylglutaryl-CoA synthase 1 (soluble)	3157
ILMN_1745415	-0.606774	8.16169	-2.05651	0.0660959	0.999938	-4.23595	1.52285	DOWNinDaoyTreated	BBX	bobby sox homolog (Drosophila)	56987
ILMN_1810836	-1.16698	7.62538	-2.05246	0.0665483	0.999938	-4.24192	2.24541	DOWNinDaoyTreated	PDE5A	phosphodiesterase 5A, cGMP-specific	8654
ILMN_2391150	-0.746417	7.60419	-2.04607	0.0672694	0.999938	-4.25136	1.67762	DOWNinDaoyTreated	FILIP1L	filamin A interacting protein 1-like	11259
ILMN_2175317	-0.62417	7.24644	-2.0362	0.0683978	0.999938	-4.26592	1.54132	DOWNinDaoyTreated	CYP4X1	cytochrome P450, family 4, subfamily X, polypeptide 1	260293
ILMN_1692260	0.77586	7.79835	2.03394	0.0686585	0.999938	-4.26924	1.71221	UPinDaoyTreated	MAFG	v-maf musculoaponeurotic fibrosarcoma oncogene homolog G (avian)	4097
ILMN_1805519	-0.593474	8.92494	-2.03241	0.0688367	0.999938	-4.27151	1.50888	DOWNinDaoyTreated	CD24	CD24 molecule	100133941
ILMN_1793002	0.804994	7.23619	2.03195	0.0688891	0.999938	-4.27218	1.74714	UPinDaoyTreated	C20orf196	chromosome 20 open reading frame 196	149840
ILMN_3278506	0.695911	12.2955	2.02024	0.0702609	0.999938	-4.2894	1.61991	UPinDaoyTreated	RPS2P32	ribosomal protein S2 pseudogene 32	256355
ILMN_1679912	0.820539	8.99158	2.01131	0.0713239	0.999938	-4.30251	1.76607	UPinDaoyTreated	DPH3	DPH3, KTI11 homolog (S. cerevisiae)	285381
ILMN_1701749	-0.841731	12.1226	-2.01035	0.0714383	0.999938	-4.30391	1.7922	DOWNinDaoyTreated	UQCRFS1	ubiquinol-cytochrome c reductase, Rieske iron-sulfur polypeptide 1	7386
ILMN_1791726	0.693389	9.81735	2.00894	0.0716081	0.999938	-4.30598	1.61708	UPinDaoyTreated	TUBB3	tubulin, beta 3 class III	10381
ILMN_1794825	-0.601872	9.1949	-2.0021	0.0724355	0.999938	-4.316	1.51768	DOWNinDaoyTreated	ALDH3A2	aldehyde dehydrogenase 3 family, member A2	224
ILMN_3275106	0.623629	9.80086	1.99375	0.0734579	0.999938	-4.32821	1.54075	UPinDaoyTreated	RPS2	ribosomal protein S2	6187
ILMN_2397028	0.86572	7.48598	1.99367	0.0734681	0.999938	-4.32833	1.82225	UPinDaoyTreated	SERPINB8	serpin peptidase inhibitor, clade B (ovalbumin), member 8	5271
ILMN_1659782	0.756833	8.29276	1.99106	0.0737905	0.999938	-4.33214	1.68978	UPinDaoyTreated	STK19	serine/threonine kinase 19	8859
ILMN_1705908	-0.74271	9.78514	-1.98936	0.0740006	0.999938	-4.33462	1.67332	DOWNinDaoyTreated	RPL7L1	ribosomal protein L7-like 1	285855
ILMN_1658992	-0.652032	10.6945	-1.98718	0.0742719	0.999938	-4.3378	1.57138	DOWNinDaoyTreated	DPM1	dolichyl-phosphate mannosyltransferase polypeptide 1, catalytic subunit	8813
ILMN_1745421	0.707689	8.62918	1.98512	0.0745293	0.999938	-4.34081	1.63319	UPinDaoyTreated	ZMAT5	zinc finger, matrin-type 5	55954
ILMN_1779448	-0.901006	9.026	-1.98477	0.0745723	0.999938	-4.34132	1.86737	DOWNinDaoyTreated	EFHD1	EF-hand domain family, member D1	80303
ILMN_2412384	-0.619432	7.77557	-1.97918	0.0752744	0.999938	-4.34947	1.53627	DOWNinDaoyTreated	CCNE2	cyclin E2	9134
ILMN_1710906	-0.722976	8.22292	-1.97669	0.0755886	0.999938	-4.35309	1.65058	DOWNinDaoyTreated	RNF145	ring finger protein 145	153830
ILMN_1778734	-0.69387	8.4827	-1.97606	0.0756689	0.999938	-4.35401	1.61762	DOWNinDaoyTreated	FAN1	FANCD2/FANCI-associated nuclease 1	22909
ILMN_3227023	0.623097	10.6716	1.97419	0.0759055	0.999938	-4.35673	1.54018	UPinDaoyTreated	SNHG7	small nucleolar RNA host gene 7 (non-protein coding)	84973
ILMN_1827736	-0.671925	8.85262	-1.97362	0.0759791	0.999938	-4.35757	1.5932	DOWNinDaoyTreated	PDK3	pyruvate dehydrogenase kinase, isozyme 3	5165
ILMN_2408400	0.759255	8.36661	1.97132	0.0762718	0.999938	-4.36091	1.69262	UPinDaoyTreated	NSUN5	NOP2/Sun domain family, member 5	55695
ILMN_1690653	0.663518	8.18266	1.97061	0.0763626	0.999938	-4.36195	1.58394	UPinDaoyTreated	CDK2AP2	cyclin-dependent kinase 2 associated protein 2	10263
ILMN_2150654	1.11055	8.93324	1.96361	0.0772614	0.999938	-4.37211	2.15928	UPinDaoyTreated	ZSWIM4	zinc finger, SWIM-type containing 4	65249
ILMN_3271218	0.969121	7.59653	1.9614	0.0775479	0.999938	-4.37532	1.95765	UPinDaoyTreated	LOC100128737	uncharacterized LOC100128737	100128737
ILMN_1738699	0.621528	8.15177	1.96007	0.0777204	0.999938	-4.37725	1.5385	UPinDaoyTreated	FXR2	fragile X mental retardation, autosomal homolog 2	9513
ILMN_1755303	-0.758434	8.54925	-1.95459	0.0784352	0.999938	-4.3852	1.69165	DOWNinDaoyTreated	ZNF217	zinc finger protein 217	7764
ILMN_3276861	0.718903	7.86241	1.95174	0.0788101	0.999938	-4.38933	1.64593	UPinDaoyTreated	RPS2	ribosomal protein S2	6187
ILMN_1806023	1.26927	9.26614	1.94993	0.0790485	0.999938	-4.39195	2.4104	UPinDaoyTreated	JUN	jun proto-oncogene	3725
ILMN_3251404	-0.913959	11.829	-1.94356	0.0798942	0.999938	-4.40118	1.88421	DOWNinDaoyTreated	NUCKS1	nuclear casein kinase and cyclin-dependent kinase substrate 1	64710
ILMN_2342579	0.831804	7.27637	1.94261	0.0800202	0.999938	-4.40254	1.77991	UPinDaoyTreated	IL7R	interleukin 7 receptor	3575
ILMN_2094061	-0.587815	10.3945	-1.93979	0.080398	0.999938	-4.40662	1.50297	DOWNinDaoyTreated	IMPA2	inositol(myo)-1(or 4)-monophosphatase 2	3613
ILMN_1677843	0.615126	9.4443	1.93443	0.0811195	0.999938	-4.41436	1.53169	UPinDaoyTreated	RAB24	RAB24, member RAS oncogene family	53917
ILMN_2062701	-0.636265	7.28924	-1.92744	0.0820697	0.999938	-4.42443	1.5543	DOWNinDaoyTreated	GAS1	growth arrest-specific 1	2619
ILMN_1730816	-0.747526	6.90083	-1.91886	0.0832512	0.999938	-4.43679	1.67891	DOWNinDaoyTreated	GPR162	G protein-coupled receptor 162	27239
ILMN_1697088	0.945201	7.40411	1.91659	0.0835657	0.999938	-4.44005	1.92546	UPinDaoyTreated	ARMC5	armadillo repeat containing 5	79798
ILMN_1798654	-0.659846	10.2062	-1.91654	0.0835727	0.999938	-4.44012	1.57991	DOWNinDaoyTreated	MCM6	minichromosome maintenance complex component 6	4175
ILMN_1656656	0.666915	7.90377	1.9156	0.0837043	0.999938	-4.44148	1.58767	UPinDaoyTreated	COX19	COX19 cytochrome c oxidase assembly homolog (S. cerevisiae)	90639
ILMN_1783156	0.947599	9.3792	1.91362	0.0839796	0.999938	-4.44432	1.92866	UPinDaoyTreated	MAP2K3	mitogen-activated protein kinase kinase 3	5606
ILMN_1659913	0.869204	8.12136	1.91309	0.0840548	0.999938	-4.44509	1.82665	UPinDaoyTreated	ISG20	interferon stimulated exonuclease gene 20kDa	3669
ILMN_1804476	0.651575	9.22184	1.90898	0.0846306	0.999938	-4.45098	1.57088	UPinDaoyTreated	GMPPA	GDP-mannose pyrophosphorylase A	29926
ILMN_2055165	-0.658293	11.4375	-1.90541	0.0851347	0.999938	-4.45611	1.57821	DOWNinDaoyTreated	MRFAP1	Morf4 family associated protein 1	93621
ILMN_1672571	0.917164	8.62828	1.90238	0.0855634	0.999938	-4.46044	1.8884	UPinDaoyTreated	TFIP11	tuftelin interacting protein 11	24144
ILMN_2336595	-0.956711	9.12442	-1.90204	0.085612	0.999938	-4.46093	1.94088	DOWNinDaoyTreated	ACSS2	acyl-CoA synthetase short-chain family member 2	55902
ILMN_1730906	-0.795787	7.74261	-1.89638	0.086421	0.999938	-4.46904	1.73602	DOWNinDaoyTreated	FILIP1L	filamin A interacting protein 1-like	11259
ILMN_1718972	-1.00333	9.67263	-1.88942	0.0874244	0.999938	-4.47899	2.00462	DOWNinDaoyTreated	MFSD3	major facilitator superfamily domain containing 3	113655
ILMN_2098126	0.6056	7.51585	1.88748	0.0877064	0.999938	-4.48176	1.52161	UPinDaoyTreated	CCL5	chemokine (C-C motif) ligand 5	6352
ILMN_2377174	-0.674103	10.0754	-1.88628	0.0878814	0.999938	-4.48348	1.5956	DOWNinDaoyTreated	SYPL1	synaptophysin-like 1	6856
ILMN_1754865	-0.61789	9.89254	-1.88418	0.0881878	0.999938	-4.48647	1.53463	DOWNinDaoyTreated	PABPC4	poly(A) binding protein, cytoplasmic 4 (inducible form)	8761
ILMN_1808226	0.645887	6.89156	1.88417	0.0881881	0.999938	-4.48647	1.5647	UPinDaoyTreated	RGS16	regulator of G-protein signaling 16	6004
ILMN_1668540	-0.592282	8.59959	-1.8817	0.0885497	0.999938	-4.49	1.50763	DOWNinDaoyTreated	ZNHIT6	zinc finger, HIT-type containing 6	54680
ILMN_1782897	-0.612515	8.32631	-1.8807	0.0886975	0.999938	-4.49143	1.52892	DOWNinDaoyTreated	CAPRIN1	cell cycle associated protein 1	4076
ILMN_2408102	1.0741	8.14573	1.88056	0.0887173	0.999938	-4.49162	2.10541	UPinDaoyTreated	TFIP11	tuftelin interacting protein 11	24144
ILMN_1769245	1.04136	8.3139	1.87752	0.0891651	0.999938	-4.49595	2.05817	UPinDaoyTreated	GLIPR1	GLI pathogenesis-related 1	11010
ILMN_1653709	-1.03634	9.01795	-1.87089	0.0901494	0.999938	-4.50539	2.05102	DOWNinDaoyTreated	TIMM9	translocase of inner mitochondrial membrane 9 homolog (yeast)	26520
ILMN_2048607	-0.932037	9.1221	-1.86857	0.0904959	0.999938	-4.50869	1.90797	DOWNinDaoyTreated	ANKRD9	ankyrin repeat domain 9	122416
ILMN_1742578	-0.608577	8.6156	-1.86029	0.091744	0.999938	-4.52045	1.52475	DOWNinDaoyTreated	MKLN1	muskelin 1, intracellular mediator containing kelch motifs	4289
ILMN_1811592	-0.615483	8.76534	-1.85747	0.0921722	0.999938	-4.52445	1.53207	DOWNinDaoyTreated	ARHGAP21	Rho GTPase activating protein 21	57584
ILMN_1886493	-0.761777	8.64295	-1.85557	0.0924618	0.999938	-4.52714	1.69558	DOWNinDaoyTreated	HNRNPA2B1	heterogeneous nuclear ribonucleoprotein A2/B1	3181
ILMN_1707720	0.938073	8.91914	1.85557	0.0924625	0.999938	-4.52714	1.91597	UPinDaoyTreated	SLC1A5	solute carrier family 1 (neutral amino acid transporter), member 5	6510
ILMN_1777233	-1.16655	8.95535	-1.8491	0.0934551	0.999938	-4.5363	2.24474	DOWNinDaoyTreated	E2F2	E2F transcription factor 2	1870
ILMN_1680018	0.746561	8.2854	1.84889	0.0934867	0.999938	-4.53659	1.67779	UPinDaoyTreated	RIPK4	receptor-interacting serine-threonine kinase 4	54101
ILMN_1805028	-0.981923	10.8012	-1.8467	0.0938262	0.999938	-4.5397	1.9751	DOWNinDaoyTreated	THOC7	THO complex 7 homolog (Drosophila)	80145
ILMN_1796339	-0.720343	8.61324	-1.83116	0.0962599	0.999938	-4.56162	1.64757	DOWNinDaoyTreated	PLEKHA2	pleckstrin homology domain containing, family A (phosphoinositide binding specific) member 2	59339
ILMN_1669394	-0.882172	10.6437	-1.83066	0.0963393	0.999938	-4.56232	1.84315	DOWNinDaoyTreated	EI24	etoposide induced 2.4 mRNA	9538
ILMN_1787461	-0.742472	8.72778	-1.82753	0.096836	0.999938	-4.56672	1.67304	DOWNinDaoyTreated	RUNX3	runt-related transcription factor 3	864
ILMN_1719870	0.594004	7.91397	1.82519	0.0972106	0.999938	-4.57002	1.50943	UPinDaoyTreated	FAM72D	family with sequence similarity 72, member D	728833
ILMN_1685722	-0.644485	11.3044	-1.82453	0.0973147	0.999938	-4.57093	1.56318	DOWNinDaoyTreated	EIF4A2	eukaryotic translation initiation factor 4A2	1974
ILMN_2402363	0.704159	8.87257	1.82103	0.0978765	0.999938	-4.57585	1.62919	UPinDaoyTreated	STK19	serine/threonine kinase 19	8859
ILMN_1790603	-0.816497	9.24804	-1.81756	0.0984366	0.999938	-4.58072	1.76112	DOWNinDaoyTreated	ATPAF1	ATP synthase mitochondrial F1 complex assembly factor 1	64756
ILMN_1798533	-1.1049	8.14899	-1.81503	0.0988466	0.999938	-4.58427	2.15084	DOWNinDaoyTreated	ZNF22	zinc finger protein 22 (KOX 15)	7570
ILMN_2152257	1.20798	7.89708	1.80881	0.0998622	0.999938	-4.59299	2.31014	UPinDaoyTreated	SSTR2	somatostatin receptor 2	6752
